# Supplementary material for: Determinants of Sweetness Preference: A Scoping Review of Human Studies
Source: Nutrients. 2020 Mar 8;12(3):718. doi: 10.3390/nu12030718 (PMC7146214; doi:10.3390/nu12030718)
Supplement: Supplementary file 1 [file nutrients-12-00718-s001.zip]

Archive with 4 entries (4 files):
- Supplementary File S1 - Venditti et al., 2020.pdf
- Supplementary File S2 - Venditti et al., 2020.pdf
- Supplementary File S3 - Venditti et al., 2020.pdf
- Supplementary File S4 - Venditti et al., 2020.xlsx
