# Supplementary material for: Determinants of Sweetness Preference: A Scoping Review of Human Studies
Source: Nutrients. 2020 Mar 8;12(3):718. doi: 10.3390/nu12030718 (PMC7146214; doi:10.3390/nu12030718)
Supplement: Supplementary file 1 [file nutrients-12-00718-s001.zip › Supplementary File S4 - Venditti et al., 2020.xlsx]

## Sheet: Investigator Checklist
		AGE									DIETARY														REPRODUCTIVE HORMONAL							HERITABLE									BMI
Criteria	Studies that are highlighted in red font were not applicable to the "investigator checklist" (i.e., studies in which taste-based sweetness preference was not completed)	De Graaf and Zandstra (1999) [35]	Liem and De Graaf (2004) [36]	Desor et al. (1975) [33]	Desor and Beauchamp (1987) [34]	Mojet et al. (2005) [37]	Bobowski and Mennella (2017) [41]	Mennella et al. (2012) [39]	Mennella et al. (2014) [40]	Pepino and Mennella (2005) [38]	Fantino et al. (1983) [44]	Laeng et al. (1993) [46]	Looy and Weingarten (1991) [45]	Moskowitz et al. (1976) [43]	Pangborn (1959) [42]	Martin et al. (2016) [47]	Divert et al. (2017) [51]	Garneau et al. (2018) [50]	Ashi et al. (2017) [52]	Pangborn and Giovanni (1984) [49]	Tatano et al. (2016) [32]	Vazquez et al. (1982) [53]	Wise et al. (2016) [48]	Zhou et al. (2015) [31]	Dippel and Elias (1980) [55]	Tucci et al (2010) [27]	Bowen and Grunberg (1990) [25]	Frye et al. (1994) [59]	Pliner and Fleming (1983) [57]	Wright and Crow (1973) [56]	Coldwell et al. (2009) [54]	Bretz et al. (2006) [60]	Keskitalo et al. (2007a) [61]	Keskitalo et al. (2007b) [62]	Mizuta et al., 2008 [26]	Drewnowski et al. (1998) [67]	Drewnowski et al. (1997, 1999) [23,24]]	Mennella et al. (2005) [70]	Nagy et al. (2014) [68]	Yeomans et al. (2007) [69]	Von Atzingen and Machado Pinto e Silva (2012) [76]	Connolly et al. (2013) [74]	Ettinger et al. (2012) [72]	Hardikar et al. (2017) [78]	Malcolm et al. (1980) [71]	Pepino and Mennella (2013) [73]	Pepino et al. (2016) [77]	Wooley et al. (1972) [75]	Alexy et al. (2011) [79]
Standardization of Procedures for Examiners	Smoking status	0	0	0	0	0	0	0	0	0	0	0	0	0	0	0	0	0	0	0		0	0		0			0	0	0	0	0	0	0		0	0	0	0	0	0	0	0	0	0	0	0	0	0
	Perfume/cologne use	0	0	0	0	0	0	0	0	0	0	0	0	0	0	0	0	0	0	0		0	0		0			0	0	0	0	0	0	0		0	0	0	0	0	0	0	0	0	0	0	0	0	0
	Gums/mints with strong flavors	0	0	0	0	0	0	0	0	0	0	0	0	0	0	0	0	0	0	0		0	0		0			0	0	0	0	0	0	0		0	0	0	0	0	0	0	0	0	0	0	0	0	0
	Avoidance of foods with strong odors	0	0	0	0	0	0	0	0	0	0	0	0	0	0	0	0	0	0	0		0	0		0			0	0	0	0	0	0	0		0	0	0	0	0	0	0	0	0	0	0	0	0	0
	Standardization of questioning and information provided to participants (with regards to assessing sweetness preference)	0	NA	0	0	NA	0	0	0	0	NA	NA	NA	NA	0	NA	1	NA	0	NA		NA	NA		0			NA	NA	NA	NA	N/A	NA	N/A		N/A	N/A	0	N/A	N/A	NA	NA	NA	0	NA	NA	0	N/A	0
Standardization of Subject Characteristics	Age	NA	NA	NA	NA	NA	NA	NA	NA	NA	0	1	1	1	1	1	1	1	1	1		1	1		1			1	1	1	1	1	0	1		1	1	1	1	1	1	1	0	1	1	1	1	1	1
	Gender	1	1	0	1	1	0	1	1	1	1	1	1	1	1	1	1	1	1	1		1	1		1			1	1	1	1	0	1	1		1	1	1	1	1	1	1	1	1	1	1	1	1	1
	BMI/body weight	1	1	0	0	0	1	1	1	1	1	0	0	0	0	1	1	1	0	0		1	1		0			1	0	0	1	0	0	1		1	1	0	0	1	NA	NA	NA	NA	NA	NA	N/A	N/A	N/A
	Ethnicity/Culture	0	0	0	0	0	0	0	0	1	1	0	0	0	0	0	0	0	0	0		1	0		0			0	0	0	1	0	0	1		0	0	1	0	0	0	0	0	0	1	1	0	0	0
	For females, stage of menstrual cycle	0	0	0	0	0	0	0	0	0	0	0	0	0	0	0	0	0	0	0		NA	0		NA			NA	NA	NA	0	0	0	0		0	0	N/A	0	0	0	1	0	0	0	0	0	0	0
	Health status (chronic disease state)	1	1	0	0	1	0	1	1	1	0	0	0	0	1	0	1	0	1	0		1	1		0			1	0	0	1	0	0	1		1	1	0	1	1	0	1	0	1	1	1	1	0	0
	Health status (acute disease/health condition that could affect sweetness preference)	0	1		0	0	0	0	0		0	0	0	0	0	0	0	0	1	0		0	1		0			1	0	0	0	0	0	0		0	0	0	0	1	1	0	0	1	1	0	0	0	0
	Medication use	0	0	0	0	1	0	1	1	1	0	0	0	0	0	0	0	0	0	0		0	1		0			1	0	0	1	0	0	0		0	0	0	0	1	1	1	0	1	1	1	1	0	0
Standardization of Procedures for Subjects	Fasting (overnight fasting is okay; otherwise, a fasting period prior to sweetness testing should be defined quantitatively); satiation status	0	0	0	0	0	0	0	0	1	1	NA	NA	NA	1	1	0	0	0	0		NA	1		1			0	1	1	1	0	1	1		0	0	1	0	1	0	1	0	0	1	1	0	1	0
	Standardization of last meal consumed (if fasted overnight, not applicable)	0	0	0	0	0	0	0	0	0	NA	NA	NA	NA	0	1	0	0	0	0		NA	0		0			1	NA	NA	NA	0	NA	N/A		0	0	0	0	0	0	0	0	0	0	1	1	N/A	0
	Smoking (including vaping, snuff, chewing tobacco, e-cigarettes etc.)	0	0	0	0	1	0	1	0	0	0	0	0	0	0	0	NA	0	0	0		NA	0		0			1	0	0	0	N/A	0	0		1	1	N/A	0	0	0	0	0	1	1	1	1	0	0
	Perfume/cologne use	0	0	0	0	0	0	0	0	0	0	0	0	0	0	0	0	0	0	0		NA	0		0			0	0	0	0	0	0	0		0	0	0	0	0	0	0	0	0	0	0	0	0	0
	Chewing of gums/mints with strong flavors, teeth brushing/use of mouthwash	0	0	0	0	0	0	0	0	0	0	0	0	0	0	0	0	0	0	0		NA	0		0			1	0	0	0	0	0	0		0	0	0	0	0	0	0	0	0	0	0	0	0	0
	Physical activity	0	0	0	0	0	0	0	0	0	0	0	0	0	0	0	0	0	0	0		NA	0		0			0	0	0	0	0	0	0		0	0	0	0	0	0	0	0	0	0	0	0	0	0
	Alcohol consumption/use of recreational drugs (e.g., cannabis)	0	0	0	0	0	1	0	0	0	0	0	0	0	0	0	NA	0	0	0		NA	1		0			0	0	0	0	N/A	0	0		0	0	N/A	0	0	0	0	0	0	0	0	0	0	0
	Habitual use of non-caloric sweeteners (not applicable for caloric sweetener studies)	NA	0	NA	NA	0	0	NA	NA	NA	NA	NA	NA	NA	NA	0	NA	NA	NA	NA		NA	NA		NA			NA	NA	NA	NA	N/A	NA	N/A		N/A	N/A	N/A	N/A	N/A	NA	0	NA	NA	NA	NA	N/A	N/A	N/A
Standardization of Sweetness Preference Testing	Clear reporting of sweetener or sweetened product tested	1	1	1	1	1	1	1	1	1	1	1	1	1	1	1	1	1	1	1		1	1		1			1	1	1	1	1	1	1		1	1	1	1	1	1	1	0	1	1	1	1	1	1
	Clear reporting of sweetness concentrations tested	1	1	1	1	0	1	1	0	1	1	1	1	1	1	1	1	1	0	1		1	1		1			1	1	1	1	1	1	1		1	1	1	1	1	1	0	1	0	1	1	1	1	1
	Vehicle composition across challenges changes only with regards to sweetness	1	0	1	1	1	1	1	1	1	1	1	1	1	1	1	1	1	1	1		1	1		1			1	1	1	1	1	NA	1		1	1	1	1	1	1	0	1	1	1	1	1	1	1
	Random order of challenges	1	1	0	0	1	1	0	0	0	1	1	1	1	1	0	1	1	0	1		0	1		1			1	1	1	1	0	NA	1		1	1	0	1	1	1	1	0	0	1	0	0	1	0
	Consistent volume/amount of each challenge	1	1	0	1	0	1	0	1	0	1	1	1	0	0	1	1	1	1	0		1	1		1			1	1	0	1	0	1	1		1	1	0	1	1	1	1	0	1	0	0	0	1	1
	Consistent temperature of each challenge	1	1	0	1	1	1	1	0	0	0	0	1	1	0	0	1	0	0	1		1	1		1			1	0	0	1	0	1	1		1	1	0	1	1	1	0	0	1	0	0	0	0	1
	Consistent presentation of each challenge (e.g., in opaque cups)	1	1	0	0	1	1	0	0	1	0	1	1	1	0	1	1	1	1	1		1	1		0			1	0	0	1	0	1	0		1	1	0	1	1	1	1	0	0	0	0	0	0	1
	Consistent nature of each challenge (e.g., whole mouth rinse, complete ingestion, or swabbing of particular area on tongue)	0	0	1	1	1	1	0	0	1	1	0	1	0	0	1	0	0	0	0		1	1		1			0	1	1	0	0	1	1		1	1	1	1	1	0	0	0	0	0	1	0	1	0
	Consistent duration of each challenge	0	0	0	0	0	1	1	1	0	1	0	0	0	0	0	0	0	0	0		1	1		1			0	1	1	0	0	1	0		0	0	0	0	0	0	0	0	0	0	1	0	1	0
	Consistent time of day at which challenges were presented	0	0	0	0	0	0	0	0	0	1	0	0	0	1	1	1	0	0	0		0	0		1			0	1	1	1	0	0	1		0	0	0	0	0	0	1	0	0	1	1	1	0	0
	Rinsing of palate between challenges	0	0	0	1	0	1	1	1	1	1	1	1	1	0	1	1	1	0	0		0	1		1			1	1	1	1	0	1	1		1	1	0	1	1	1	0	0	0	1	1	0	1	0
	Consistent time interval between challenges	0	1	0	0	0	1	1	0	1	1	0	0	0	0	0	0	0	0	0		1	1		0			0	1	0	0	0	0	0		0	0	0	0	1	0	1	0	0	0	1	0	0	0
	Control of environmental stimuli during sweetness testing (lighting, sound, smell, presence of other people)	1	0	0	0	0	1	1	1	1	0	0	0	0	1	0	1	1	0	1		0	0		0			0	0	0	0	0	0	0		0	0	0	0	0	0	1	1	0	0	0	0	0	0
Tally	Number of ItemsAccounted For	11	11	4	8	10	14	13	10	14	14	9	11	9	10	13	15	11	8	9		14	19		13			17	13	11	16	4	10	15		14	14	8	12	17	12	13	4	10	14	16	10	11	8
	Number of Items that were Not Applicable	2	2	2	2	1	2	2	2	3	4	4	4	1	1	3	2	1	2	0		2	0		0			4	4	3	3	5	0	0		0	0	0	0	0	2	3	2	3	3	0	0	0	0
	Total Number of Items that were Applicable	32	32	32	32	33	32	32	32	31	30	30	30	33	33	31	32	33	32	34		32	34		34			30	30	31	31	29	34	34		34	34	34	34	34	32	31	32	31	31	34	34	34	34
	Percentage of Items Accounted For	34.375	34.375	12.5	25	30.303	43.75	40.625	31.25	45.1613	46.6667	30	36.6667	27.2727	30.303	41.9355	46.875	33.3333	25	26.4706		43.75	55.8824		38.2353			#NAME?	43.3333	35.4839	51.6129	13.7931	29.4118	44.1176		41.1765	41.1765	23.5294	35.2941	50	37.5	41.9355	12.5	32.2581	45.1613	47.0588	29.4118	32.3529	23.5294
[truncated: 54 more columns]
